# Supplementary material for: Structural basis for species-selective targeting of Hsp90 in a pathogenic fungus
Source: Nat Commun. 2019 Jan 24;10:402. doi: 10.1038/s41467-018-08248-w (PMC6345968; doi:10.1038/s41467-018-08248-w)
Supplement: Supplementary file 4 — Source Data [file 41467_2018_8248_MOESM4_ESM.xlsx]

## Sheet: NBD Binding
Experiment 1
		Human NBD-Hsp90						C. albicans NBD-Hsp90						GRP94
	Protein [] nM	0.3 nM	0.1 nM	0.03 nM			Protein [] nM	0.3 nM	0.1 nM	0.03 nM			Protein [] nM	0.3 nM	0.1 nM	0.03 nM
	40	136	150	171			40	136	155	172			40	151	163	181
	20	115	133	148			20	122	142	161			20	138	156	175
	10	90	119	138			10	101	129	147			10	122	144	164
	5	62	98	126			5	70	107	127			5	87	119	143
	2.5	36	70	92			2.5	41	77	104			2.5	57	89	101
	1.25	19	41	75			1.25	23	48	76			1.25	33	62	83
	0.625	9	26	51			0.625	9	33	47			0.625	18	35	55
	0.313	1	14	32			0.313	7	18	31			0.313	10	24	34
	0.156	0	9	17			0.156	4	13	21			0.156	5	14	21
	0.078	0	8	25			0.078	2	8	9			0.078	3	10	12
	0.039	1	6	11			0.039	3	6	13			0.039	2	10	11
	0	0	2	3			0	0	5	4			0	0	5	7
		Prism EC50	3.519					Prism EC50	3.049					Prism EC50	2.528
		R2>.99						R2>.99						R2>.99
Experiment 2
		HU NBD-Hsp90						CA NBD-Hsp90						NBD-GRP94
	Protein [] nM	0.3 nM	0.1 nM	0.03 nM			Protein [] nM	0.3 nM	0.1 nM	0.03 nM			Protein [] nM	0.3 nM	0.1 nM	0.03 nM
	40	103	121	136			40	104	126	146			40	126	137	149
	20	85	108	125			20	93	112	127			20	111	134	145
	10	70	93	109			10	77	98	119			10	99	121	130
	5	46	81	92			5	56	84	111			5	81	105	115
	2.5	30	53	77			2.5	35	71	86			2.5	54	80	98
	1.25	13	37	59			1.25	17	45	73			1.25	31	65	66
	0.625	2	19	31			0.625	6	28	41			0.625	13	38	47
	0.313	0	20	26			0.313	0	13	28			0.313	3	14	30
	0.156	0	9	9			0.156	0	8	18			0.156	0	12	29
	0.078	0	7	11			0.078	0	5	7			0.078	0	6	7
	0.039	0	7	2			0.039	0	3	3			0.039	0	5	9
	0	0	2	5			0	0	2	0			0	0	2	6
		Prism EC50	3.671					Prism EC50	2.394					Prism EC50	1.831
		R2>.99						R2>.99						R2>.99
Experiment 3
		HU NBD-Hsp90						CA NBD-Hsp90						NBD-GRP94
	Protein [] nM	0.3 nM	0.1 nM				Protein [] nM	0.3 nM	0.1 nM				Protein [] nM	0.3 nM	0.1 nM
	80	182	188				80	198	204				80	199	205
	40	166	180				40	185	195				40	191	200
	20	135	168				20	160	190				20	170	191
	10	90	148				10	113	163				10	127	162
	5	56	110				5	72	129				5	79	136
	2.5	28	73				2.5	38	84				2.5	46	93
	1.25	17	42				1.25	21	49				1.25	24	55
	0.625	7	22				0.625	11	27				0.625	10	32
	0.313	5	16				0.313	2	16				0.313	3	22
	0.156	3	10				0.156	2	5				0.156	2	8
	0.078	3	7				0.078	0	9				0.078	2	8
	0	2	2				0	0	5				0	0	3
		Prism EC50	4.218					Prism EC50	3.758					Prism EC50	3.288
		R2>.99						R2>.99						R2>.99

## Sheet: NBD Binding Kd
Saturation binding calculations
Kd Calculations		Rossi, A. M. & Taylor, C. W. Analysis of protein-ligand interactions by fluorescence polarization. Nat. Protoc. 6, 365–387 (2011).
Equation12		R50T	R50T	R50T
Kd=R50T - D*T/2		Human	Candida	Grp94
EC50-0.05		3.519	3.049	2.528	Rep1
[Tracer]	0.1 nM	3.671	2.394	1.831	Rep2
(D*T)		4.218	3.758	3.288	Rep3
	Mean	3.80267	3.067	2.549
	SD	0.367631	0.682178	0.728727
	SEM	0.122544	0.227393	0.242909

## Sheet: NBD Competitions
Experiment 1
0.1 nM Cy3-GdA
		Human NBD-Hsp90 (10 nM)							C. albicans NBD-Hsp90 (10 nM)							GRP94 (7.5 nM)
	Cmpd [] (uM)	Geldanamycin	AUY922	SNX-2112	LEB075			Cmpd [] (uM)	Geldanamycin	AUY922	SNX-2112	LEB075			Cmpd [] (uM)	Geldanamycin	AUY922	SNX-2112	LEB075
	2	1	14	22	61			2	0	23	20	20			2	0	18	52	21
	1	9	18	21	106			1	13	20	17	17			1	7	17	79	38
	0.5	13	18	22	130			0.5	18	15	19	24			0.5	14	21	102	71
	0.25	20	17	22	141			0.25	33	18	16	38			0.25	23	24	126	103
	0.125	37	20	30	144			0.125	55	16	21	46			0.125	40	29	143	123
	0.063	58	19	38	147			0.063	88	20	24	72			0.063	74	39	153	136
	0.031	91	18	50	149			0.031	131	29	32	91			0.031	113	62	161	140
	0.016	122	22	75	150			0.016	154	35	45	93			0.016	142	88	164	147
	0.008	138	32	98	149			0.008	167	81	80	101			0.008	158	120	169	150
	0.004	144	96	125	148			0.004	169	138	132	109			0.004	165	142	172	155
	0.002	148	127	135	147			0.002	172	157	157	109			0.002	170	160	171	157
	0	151	152	151	150			0	177	170	172	170			0	175	171	172	174
	A50	75	75.5	75	74.5			A50	88.5	85	86	85			A50	87.5	85.5	86	87
Cmpd [] (uM)	log [] uM	Geldanamycin	AUY922	SNX-2112	LEB075		Cmpd [] (uM)	log [] uM	Geldanamycin	AUY922	SNX-2112	LEB075		Cmpd [] (uM)	log [] uM	Geldanamycin	AUY922	SNX-2112	LEB075
2	0.30103	0.00662252	0.0921053	0.145695	0.406667		2	0.30103	0	0.135294	0.116279	0.117647		2	0.30103	0	0.105263	0.302326	0.12069
1	0	0.0596026	0.118421	0.139073	0.706667		1	0	0.0734463	0.117647	0.0988372	0.1		1	0	0.04	0.0994152	0.459302	0.218391
0.5	-0.30103	0.0860927	0.118421	0.145695	0.866667		0.5	-0.30103	0.101695	0.0882353	0.110465	0.141176		0.5	-0.30103	0.08	0.122807	0.593023	0.408046
0.25	-0.60206	0.13245	0.111842	0.145695	0.94		0.25	-0.60206	0.186441	0.105882	0.0930233	0.223529		0.25	-0.60206	0.131429	0.140351	0.732558	0.591954
0.125	-0.90309	0.245033	0.131579	0.198675	0.96		0.125	-0.90309	0.310734	0.0941176	0.122093	0.270588		0.125	-0.90309	0.228571	0.169591	0.831395	0.706897
0.063	-1.20066	0.384106	0.125	0.251656	0.98		0.063	-1.20066	0.497175	0.117647	0.139535	0.423529		0.063	-1.20066	0.422857	0.22807	0.889535	0.781609
0.031	-1.50864	0.602649	0.118421	0.331126	0.993333		0.031	-1.50864	0.740113	0.170588	0.186047	0.535294		0.031	-1.50864	0.645714	0.362573	0.936047	0.804598
0.016	-1.79588	0.807947	0.144737	0.496689	1		0.016	-1.79588	0.870056	0.205882	0.261628	0.547059		0.016	-1.79588	0.811429	0.51462	0.953488	0.844828
0.008	-2.09691	0.913907	0.210526	0.649007	0.993333		0.008	-2.09691	0.943503	0.476471	0.465116	0.594118		0.008	-2.09691	0.902857	0.701754	0.982558	0.862069
0.004	-2.39794	0.953642	0.631579	0.827815	0.986667		0.004	-2.39794	0.954802	0.811765	0.767442	0.641176		0.004	-2.39794	0.942857	0.830409	1	0.890805
0.002	-2.69897	0.980132	0.835526	0.89404	0.98		0.002	-2.69897	0.971751	0.923529	0.912791	0.641176		0.002	-2.69897	0.971429	0.935673	0.994186	0.902299
0		1	1	1	1		0		1	1	1	1		0		1	1	1	1
	EC50 (uM)	0.04332	0.004923	0.01174	1.654			EC50 (uM)	0.06574	0.007199	0.00669	0.08228			EC50 (uM)	0.04979	0.01416	0.7915	0.4294
	R2	0.9982	0.9979	0.9984	0.9972			R2	0.9978	0.9967	0.9976	0.9925			R2	0.9992	0.9994	0.999	0.9957
Experiment 2
0.1 nM Cy3-GdA
		Human NBD-Hsp90 (10 nM)							C. albicans NBD-Hsp90 (10 nM)							GRP94 (7.5 nM)
	Cmpd [] (uM)	Geldanamycin	AUY922	SNX-2112	LEB075			Cmpd [] (uM)	Geldanamycin	AUY922	SNX-2112	LEB075			Cmpd [] (uM)	Geldanamycin	AUY922	SNX-2112	LEB075
	2	0	17	19	58			2	3	21	19	20			2	2	18	50	23
	1	8	16	22	112			1	12	17	16	15			1	8	17	78	43
	0.5	13	18	22	130			0.5	19	16	18	26			0.5	13	19	101	77
	0.25	28	20	24	143			0.25	32	17	21	42			0.25	26	21	124	109
	0.125	42	13	28	150			0.125	54	17	22	55			0.125	40	30	145	130
	0.063	58	14	39	150			0.063	89	22	21	79			0.063	70	39	152	144
	0.031	91	21	52	150			0.031	124	23	29	92			0.031	111	55	158	146
	0.016	120	17	75	149			0.016	151	36	46	101			0.016	139	83	166	146
	0.008	135	23	97	149			0.008	164	70	81	104			0.008	155	116	170	155
	0.004	144	69	122	151			0.004	170	125	130	118			0.004	161	143	171	159
	0.002	148	117	133	148			0.002	171	150	152	127			0.002	171	160	172	155
	0	151	148	153	152			0	174	172	172	170			0	177	175	176	175
	A50	75.5	74	76.5	76				85.5	84.5	84.5	83.5				87.5	86.5	87	86.5
Cmpd [] (uM)	log [] uM	Geldanamycin	AUY922	SNX-2112	LEB075		Cmpd [] (uM)	log[] uM	Geldanamycin	AUY922	SNX-2112	LEB075		Cmpd [] (uM)	log[] uM	Geldanamycin	AUY922	SNX-2112	LEB075
2	0.30103	0	0.114865	0.124183	0.381579		2	0.30103	0.0172414	0.122093	0.110465	0.117647		2	0.30103	0.0112994	0.102857	0.284091	0.131429
1	0	0.0529801	0.108108	0.143791	0.736842		1	0	0.0689655	0.0988372	0.0930233	0.0882353		1	0	0.0451977	0.0971429	0.443182	0.245714
0.5	-0.30103	0.0860927	0.121622	0.143791	0.855263		0.5	-0.30103	0.109195	0.0930233	0.104651	0.152941		0.5	-0.30103	0.0734463	0.108571	0.573864	0.44
0.25	-0.60206	0.18543	0.135135	0.156863	0.940789		0.25	-0.60206	0.183908	0.0988372	0.122093	0.247059		0.25	-0.60206	0.146893	0.12	0.704545	0.622857
0.125	-0.90309	0.278146	0.0878378	0.183007	0.986842		0.125	-0.90309	0.310345	0.0988372	0.127907	0.323529		0.125	-0.90309	0.225989	0.171429	0.823864	0.742857
0.063	-1.20066	0.384106	0.0945946	0.254902	0.986842		0.063	-1.20066	0.511494	0.127907	0.122093	0.464706		0.063	-1.20066	0.39548	0.222857	0.863636	0.822857
0.031	-1.50864	0.602649	0.141892	0.339869	0.986842		0.031	-1.50864	0.712644	0.133721	0.168605	0.541176		0.031	-1.50864	0.627119	0.314286	0.897727	0.834286
0.016	-1.79588	0.794702	0.114865	0.490196	0.980263		0.016	-1.79588	0.867816	0.209302	0.267442	0.594118		0.016	-1.79588	0.785311	0.474286	0.943182	0.834286
0.008	-2.09691	0.89404	0.155405	0.633987	0.980263		0.008	-2.09691	0.942529	0.406977	0.47093	0.611765		0.008	-2.09691	0.875706	0.662857	0.965909	0.885714
0.004	-2.39794	0.953642	0.466216	0.797386	0.993421		0.004	-2.39794	0.977011	0.726744	0.755814	0.694118		0.004	-2.39794	0.909605	0.817143	0.971591	0.908571
0.002	-2.69897	0.980132	0.790541	0.869281	0.973684		0.002	-2.69897	0.982759	0.872093	0.883721	0.747059		0.002	-2.69897	0.966102	0.914286	0.977273	0.885714
0		1	1	1	1		0		1	1	1	1		0		1	1	1	1
	EC50 (uM)	0.04619	0.003951	0.01186	1.629			EC50 (uM)	0.06325	0.006365	0.006977	0.08382			EC50 (uM)	0.04712	0.01225	0.7596	0.4899
	R2	0.9961	0.9951	0.9991	0.9913			R2	0.9991	0.9985	0.9986	0.9886			R2	0.9987	0.9992	0.9978	0.9963
Experiment 3
0.1 nM Cy3-GdA
		Human NBD-Hsp90 (10 nM)							C. albicans NBD-Hsp90 (10 nM)							GRP94 (7.5 nM)
	[] uM	Geldanamycin	AUY922	SNX-2112	CMLD075			[] uM	Geldanamycin	AUY922	SNX-2112	CMLD075			[] uM	Geldanamycin	AUY922	SNX-2112	CMLD075
	2	0	9	11	28			2	0	10	6	8			2	0	11	23	11
	1	5	10	15	59			1	2	9	6	7			1	0	12	33	15
	0.5	7	9	14	85			0.5	10	7	10	10			0.5	2	8	47	33
	0.25	5	9	10	85			0.25	15	6	9	16			0.25	9	3	67	51
	0.125	11	8	17	91			0.125	13	14	9	19			0.125	7	15	81	60
	0.063	22	15	18	96			0.063	22	14	13	36			0.063	29	17	91	73
	0.031	41	14	26	94			0.031	54	11	10	58			0.031	51	31	98	75
	0.016	75	20	38	99			0.016	74	11	20	72			0.016	78	48	99	85
	0.008	89	21	69	101			0.008	92	37	46	78			0.008	95	71	101	88
	0.004	98	81	83	101			0.004	97	79	79	80			0.004	96	84	102	89
	0.002	96	95	94	100			0.002	98	92	93	81			0.002	96	98	102	93
	0	102	101	101	104			0	100	99	95	95			0	106	103	103	101
	A50	51	50.5	50.5	52				50	49.5	47.5	47.5				53	51.5	51.5	50.5
[] uM	Log [] uM	Geldanamycin	AUY922	SNX-2112	CMLD075		[] uM	Log [] uM	Geldanamycin	AUY922	SNX-2112	CMLD075		[] uM	Log [] uM	Geldanamycin	AUY922	SNX-2112	CMLD075
2	0.30103	0	0.0891089	0.108911	0.269231		2	0.30103	0	0.10101	0.0631579	0.0842105		2	0.30103	0	0.106796	0.223301	0.108911
1	0	0.0490196	0.0990099	0.148515	0.567308		1	0	0.02	0.0909091	0.0631579	0.0736842		1	0	0	0.116505	0.320388	0.148515
0.5	-0.30103	0.0686275	0.0891089	0.138614	0.817308		0.5	-0.30103	0.1	0.0707071	0.105263	0.105263		0.5	-0.30103	0.0188679	0.0776699	0.456311	0.326733
0.25	-0.60206	0.0490196	0.0891089	0.0990099	0.817308		0.25	-0.60206	0.15	0.0606061	0.0947368	0.168421		0.25	-0.60206	0.0849057	0.0291262	0.650485	0.50495
0.125	-0.90309	0.107843	0.0792079	0.168317	0.875		0.125	-0.90309	0.13	0.141414	0.0947368	0.2		0.125	-0.90309	0.0660377	0.145631	0.786408	0.594059
0.063	-1.20066	0.215686	0.148515	0.178218	0.923077		0.063	-1.20066	0.22	0.141414	0.136842	0.378947		0.063	-1.20066	0.273585	0.165049	0.883495	0.722772
0.031	-1.50864	0.401961	0.138614	0.257426	0.903846		0.031	-1.50864	0.54	0.111111	0.105263	0.610526		0.031	-1.50864	0.481132	0.300971	0.951456	0.742574
0.016	-1.79588	0.735294	0.19802	0.376238	0.951923		0.016	-1.79588	0.74	0.111111	0.210526	0.757895		0.016	-1.79588	0.735849	0.466019	0.961165	0.841584
0.008	-2.09691	0.872549	0.207921	0.683168	0.971154		0.008	-2.09691	0.92	0.373737	0.484211	0.821053		0.008	-2.09691	0.896226	0.68932	0.980583	0.871287
0.004	-2.39794	0.960784	0.80198	0.821782	0.971154		0.004	-2.39794	0.97	0.79798	0.831579	0.842105		0.004	-2.39794	0.90566	0.815534	0.990291	0.881188
0.002	-2.69897	0.941176	0.940594	0.930693	0.961538		0.002	-2.69897	0.98	0.929293	0.978947	0.852632		0.002	-2.69897	0.90566	0.951456	0.990291	0.920792
0		1	1	1	1		0		1	1	1	1		0		1	1	1	1
	EC50 (uM)	0.0265	0.005402	0.01071	1.247			EC50 (uM)	0.03	0.006425	0.007244	0.04777			EC50 (uM)	0.03381	0.01265	0.3441	0.2611
	R2	0.9963	0.9876	0.9944	0.9734			R2	0.9914	0.9931	0.9964	0.9982			R2	0.9959	0.9922	0.9995	0.9906

## Sheet: Competition Ki
Hsp90i		Ki Calculations		Rossi, A. M. & Taylor, C. W. Analysis of protein-ligand interactions by fluorescence polarization. Nat. Protoc. 6, 365–387 (2011).
		Human		I50 (uM)			Candida		I50 (uM)			GRP94		I50 (uM)
			Expt 1	Expt 2	Expt 3			Expt 1	Expt 2	Expt 3			Expt 1	Expt 2	Expt 3
	Geldanamycin		0.04332	0.04619	0.0265			0.06574	0.06325	0.03			0.04979	0.04712	0.03381
	AUY922		0.004923	0.003951	0.005402			0.007199	0.006365	0.006425			0.01416	0.01225	0.01265
	SNX-2112		0.01174	0.01186	0.01071			0.00669	0.006977	0.007244			0.7915	0.7596	0.3441
	CMLD013075		1.654	1.629	1.247			0.08228	0.08382	0.04777			0.4294	0.4899	0.2611
RT	[Protein]	nM	10	10	10			10	10	7.5			7.5	7.5	7.5
DT*	[Tracer]	nM	0.1	0.1	0.1			0.1	0.1	0.1			0.1	0.1	0.1
	Tracer Kd	nM	3.8	3.8	3.8			3.07	3.07	3.07			2.55	2.55	2.55
				A50					A50					A50
	Geldanamycin		75	75.5	51			88.5	85.5	50			87.5	87.5	53
	AUY922		75.5	74	50.5			85	84.5	49.5			85.5	86.5	51.5
	SNX-2112		75	76.5	50.5			86	84.5	47.5			86	87	51.5
	CMLD013075		74.5	76	52			85	83.5	47.5			87	86.5	50.5
				AD*R					AD*R					AD*R
	Geldanamycin		151	151	102			177	174	100			175	177	106
	AUY922		152	148	101			170	172	99			171	175	103
	SNX-2112		151	153	101			172	172	95			172	176	103
	CMLD013075		150	152	104			170	170	95			174	175	101
				AD*					AD*					AD*
	Geldanamycin		1	0	0			0	3	0			0	2	0
	AUY922		1	0	0			0	3	0			0	2	0
	SNX-2112		1	0	0			0	3	0			0	2	0
	CMLD013075		1	0	0			0	3	0			0	2	0
				IC50 (Equation 16)
	Geldanamycin		38.32	41.19	21.5			60.74	58.25	26.25			46.04	43.37	30.06
	AUY922		-0.077	-1.049	0.402			2.199	1.365	2.675			10.41	8.5	8.9
	SNX-2112		6.74	6.86	5.71			1.69	1.977	3.494			787.75	755.85	340.35
	CMLD013075		1649	1624	1242			77.28	78.82	44.02			425.65	486.15	257.35
				[D*R]50	(Equation 17)
	Geldanamycin		0.0493333	0.05	0.05			0.05	0.0482456	0.05			0.05	0.0488571	0.05
	AUY922		0.0493377	0.05	0.05			0.05	0.0482249	0.05			0.05	0.0488439	0.05
	SNX-2112		0.0493333	0.05	0.05			0.05	0.0482249	0.05			0.05	0.0488506	0.05
	CMLD013075		0.0493289	0.05	0.05			0.05	0.0482036	0.05			0.05	0.0488439	0.05
				Inhibitor Ki (nM)					Inhibitor Ki (nM)					Inhibitor Ki (nM)
	Geldanamycin		5.51166	5.98554	3.12428			6.93719	6.47796	3.30548			4.71494	4.35979	3.07843
	AUY922		-0.0110759	-0.152436	0.0584168			0.251151	0.151752	0.336844			1.06608	0.854281	0.911446
	SNX-2112		0.969432	0.996864	0.829751			0.193017	0.219791	0.439975			80.6732	75.974	34.8551
	CMLD013075		237.163	235.992	180.482			8.82625	8.75982	5.54313			43.5907	48.8598	26.3551
			Mean	SD	SEM			Mean	SD	SEM			Mean	SD	SEM
		Geldanamycin	4.87383	1.53357	0.511189			5.57354	1.97758	0.659193			4.05106	0.860829	0.286943
		AUY922	-0.0350317	0.107448	0.0358161			0.246582	0.0926303	0.0308768			0.943937	0.109576	0.0365254
		SNX-2112	0.932016	0.0896194	0.0298731			0.284261	0.135515	0.0451716			63.8341	25.2063	8.40209
		CMLD013075	217.879	32.3924	10.7975			7.70973	1.87663	0.625544			39.6019	11.7707	3.92355

## Sheet: HEPG2_OximesFP
220817-Competitions
	HepG2
(nM)	GdA	75	217	218	219	224	226	227	333	KF58333
0	208	210	206	212	202	208	209	208	212	202
0.457	207	207	207	210	204	206	203	203	203	196
1.372	204	207	202	208	204	209	206	203	195	194
4.115	194	208	205	211	206	207	208	200	150	188
12.346	150	210	205	209	204	210	208	202	107	104
37.037	93	211	198	210	204	211	205	198	65	61
111.111	59	208	177	208	200	209	197	188	44	46
333.333	40	205	126	203	185	207	178	165	35	43
1000	35	175	52	171	139	181	93	83	39	46
3000	30	111	39	85	44	105	44	40	43	50
log concentration	GdA	75	217	218	219	224	226	227	333	KF58333		0
-0.340084	0.995192	0.985714	1.00485	0.990566	1.0099	0.990385	0.971292	0.975962	0.957547	0.970297		0.457
0.137354	0.980769	0.985714	0.980583	0.981132	1.0099	1.00481	0.985646	0.975962	0.919811	0.960396		1.372
0.61437	0.932692	0.990476	0.995146	0.995283	1.0198	0.995192	0.995215	0.961538	0.707547	0.930693		4.115
1.09153	0.721154	1	0.995146	0.985849	1.0099	1.00962	0.995215	0.971154	0.504717	0.514851		12.346
1.56864	0.447115	1.00476	0.961165	0.990566	1.0099	1.01442	0.980861	0.951923	0.306604	0.30198		37.037
2.04576	0.283654	0.990476	0.859223	0.981132	0.990099	1.00481	0.942584	0.903846	0.207547	0.227723		111.111
2.52288	0.192308	0.97619	0.61165	0.957547	0.915842	0.995192	0.851675	0.793269	0.165094	0.212871		333.333
3	0.168269	0.833333	0.252427	0.806604	0.688119	0.870192	0.444976	0.399038	0.183962	0.227723		1000
3.47712	0.144231	0.528571	0.18932	0.400943	0.217822	0.504808	0.210526	0.192308	0.20283	0.247525		3000
EC50	22.18	3000	352.9	2500	2000	3000	729.1	664.1	7.926	10.42
R2	0.9988	0.9985	0.9973	0.9996	0.9999	0.9982	0.9985	0.9978	0.9967	0.9969
Ratio rel. GdA (HepG2)	1	135.257	15.9107	112.714	90.1713	135.257	32.872	29.9414	0.357349	0.469793
Ratio rel. GdA (SC5314)	1	29.6649	23.0159	57.1252	31.1993	79.2475	24.5326	21.164	0.315226	0.40341
HepG2/SC5314	1	4.5595	0.691294	1.97311	2.89017	1.70677	1.33993	1.41473	1.13363	1.16455

## Sheet: SC5314_OximesFP
220817-Competitions
	SC5314
(nM)	GdA	75	217	218	219	224	226	227	333	KF58333
0	205	206	209	206	208	200	204	201	202	207
0.457	205	200	197	202	206	204	193	194	168	203
1.372	198	200	194	199	208	206	197	195	155	193
4.115	178	199	198	200	207	205	190	190	114	162
12.346	136	199	197	199	202	200	193	193	81	71
37.037	78	196	192	200	199	198	190	178	58	44
111.111	47	182	183	197	186	193	176	162	39	38
333.333	33	146	134	171	145	171	131	111	35	35
1000	30	69	42	108	75	116	57	56	36	37
3000	30	40	38	45	39	52	38	32	35	36
log concentration	GdA	75	217	218	219	224	226	227	333	KF58333		0
-0.340084	1	0.970874	0.942584	0.980583	0.990385	1.02	0.946078	0.965174	0.831683	0.980676		0.457
0.137354	0.965854	0.970874	0.92823	0.966019	1	1.03	0.965686	0.970149	0.767327	0.932367		1.372
0.61437	0.868293	0.966019	0.947368	0.970874	0.995192	1.025	0.931373	0.945274	0.564356	0.782609		4.115
1.09153	0.663415	0.966019	0.942584	0.966019	0.971154	1	0.946078	0.960199	0.40099	0.342995		12.346
1.56864	0.380488	0.951456	0.91866	0.970874	0.956731	0.99	0.931373	0.885572	0.287129	0.21256		37.037
2.04576	0.229268	0.883495	0.875598	0.956311	0.894231	0.965	0.862745	0.80597	0.193069	0.183575		111.111
2.52288	0.160976	0.708738	0.641148	0.830097	0.697115	0.855	0.642157	0.552239	0.173267	0.169082		333.333
3	0.146341	0.334951	0.200957	0.524272	0.360577	0.58	0.279412	0.278607	0.178218	0.178744		1000
3.47712	0.146341	0.194175	0.181818	0.218447	0.1875	0.26	0.186275	0.159204	0.173267	0.173913		3000
EC50	17.01	504.6	391.5	971.7	530.7	1348	417.3	360	5.362	6.862
R2	0.9998	0.9987	0.9972	0.9995	0.9991	0.9989	0.9983	0.9984	0.9973	0.9992
Ratio	1	29.6649	23.0159	57.1252	31.1993	79.2475	24.5326	21.164	0.315226	0.40341

## Sheet: EC50_OximesFP
	HepG2			SC5314					HepG2				SC5314						HepG2					SC5314
(nM)	GdA	75	224	GdA	75	224		(nM)	GdA	217	218	219	GdA	217	218	219		(nM)	GdA	226	227	333	KF58333	GdA	226	227	333	KF58333
0	208	210	208	205	206	200		0	208	206	212	202	205	209	206	208		0	208	209	208	212	202	205	204	201	202	207
0.457	207	207	206	205	200	204		0.457	207	207	210	204	205	197	202	206		0.457	207	203	203	203	196	205	193	194	168	203
1.372	204	207	209	198	200	206		1.372	204	202	208	204	198	194	199	208		1.372	204	206	203	195	194	198	197	195	155	193
4.115	194	208	207	178	199	205		4.115	194	205	211	206	178	198	200	207		4.115	194	208	200	150	188	178	190	190	114	162
12.346	150	210	210	136	199	200		12.346	150	205	209	204	136	197	199	202		12.346	150	208	202	107	104	136	193	193	81	71
37.037	93	211	211	78	196	198		37.037	93	198	210	204	78	192	200	199		37.037	93	205	198	65	61	78	190	178	58	44
111.111	59	208	209	47	182	193		111.111	59	177	208	200	47	183	197	186		111.111	59	197	188	44	46	47	176	162	39	38
333.333	40	205	207	33	146	171		333.333	40	126	203	185	33	134	171	145		333.333	40	178	165	35	43	33	131	111	35	35
1000	35	175	181	30	69	116		1000	35	52	171	139	30	42	108	75		1000	35	93	83	39	46	30	57	56	36	37
3000	30	111	105	30	40	52		3000	30	39	85	44	30	38	45	39		3000	30	44	40	43	50	30	38	32	35	36

## Sheet: Results SummaryFP
FP-Aug2017
HEPG2
log concentration	GdA	75	217	218	219	224	226	227	333	KF58333
-0.340084	0.995192	0.985714	1.00485	0.990566	1.0099	0.990385	0.971292	0.975962	0.957547	0.970297
0.137354	0.980769	0.985714	0.980583	0.981132	1.0099	1.00481	0.985646	0.975962	0.919811	0.960396
0.61437	0.932692	0.990476	0.995146	0.995283	1.0198	0.995192	0.995215	0.961538	0.707547	0.930693
1.09153	0.721154	1	0.995146	0.985849	1.0099	1.00962	0.995215	0.971154	0.504717	0.514851
1.56864	0.447115	1.00476	0.961165	0.990566	1.0099	1.01442	0.980861	0.951923	0.306604	0.30198
2.04576	0.283654	0.990476	0.859223	0.981132	0.990099	1.00481	0.942584	0.903846	0.207547	0.227723
2.52288	0.192308	0.97619	0.61165	0.957547	0.915842	0.995192	0.851675	0.793269	0.165094	0.212871
3	0.168269	0.833333	0.252427	0.806604	0.688119	0.870192	0.444976	0.399038	0.183962	0.227723
3.47712	0.144231	0.528571	0.18932	0.400943	0.217822	0.504808	0.210526	0.192308	0.20283	0.247525
EC50	22.18	3000	352.9	2500	2000	3000	729.1	664.1	7.926	10.42
R2	0.9988	0.9985	0.9973	0.9996	0.9999	0.9982	0.9985	0.9978	0.9967	0.9969
Ratio rel. GdA (HepG2)	1	135.257	15.9107	112.714	90.1713	135.257	32.872	29.9414	0.357349	0.469793
SC5314
log concentration	GdA	75	217	218	219	224	226	227	333	KF58333
-0.340084	1	0.970874	0.942584	0.980583	0.990385	1.02	0.946078	0.965174	0.831683	0.980676
0.137354	0.965854	0.970874	0.92823	0.966019	1	1.03	0.965686	0.970149	0.767327	0.932367
0.61437	0.868293	0.966019	0.947368	0.970874	0.995192	1.025	0.931373	0.945274	0.564356	0.782609
1.09153	0.663415	0.966019	0.942584	0.966019	0.971154	1	0.946078	0.960199	0.40099	0.342995
1.56864	0.380488	0.951456	0.91866	0.970874	0.956731	0.99	0.931373	0.885572	0.287129	0.21256
2.04576	0.229268	0.883495	0.875598	0.956311	0.894231	0.965	0.862745	0.80597	0.193069	0.183575
2.52288	0.160976	0.708738	0.641148	0.830097	0.697115	0.855	0.642157	0.552239	0.173267	0.169082
3	0.146341	0.334951	0.200957	0.524272	0.360577	0.58	0.279412	0.278607	0.178218	0.178744
3.47712	0.146341	0.194175	0.181818	0.218447	0.1875	0.26	0.186275	0.159204	0.173267	0.173913
EC50	17.01	504.6	391.5	971.7	530.7	1348	417.3	360	5.362	6.862
R2	0.9998	0.9987	0.9972	0.9995	0.9991	0.9989	0.9983	0.9984	0.9973	0.9992
Ratio re. GdA	1	29.6649	23.0159	57.1252	31.1993	79.2475	24.5326	21.164	0.315226	0.40341
HepG2/SC5314	1	4.5595	0.691294	1.97311	2.89017	1.70677	1.33993	1.41473	1.13363	1.16455

## Sheet: Inhib_LysateFP
	HEPG2					SC5314
(nM)	GdA	AUY922	SNX-2112	SNX-5422	(nM)	GdA	AUY922	SNX-2112	SNX-5422		Log Concentration		Fxn Control	HEPG2					SC5314
0	207	211	211	212	0	213	211	211	212					GdA	AUY922	SNX-2112	SNX-5422		GdA	AUY922	SNX-2112	SNX-5422
0.457	208	206	211	209	0.457	207	200	210	205		-0.340084			1.00483	0.976303	1	0.985849		0.971831	0.947867	0.995261	0.966981
1.372	204	197	207	209	1.372	206	186	203	197		0.137354			0.985507	0.933649	0.981043	0.985849		0.967136	0.881517	0.962085	0.929245
4.115	192	168	201	206	4.115	192	138	175	177		0.61437			0.927536	0.796209	0.952607	0.971698		0.901408	0.654028	0.829384	0.834906
12.346	161	56	174	187	12.346	147	61	111	118		1.09153			0.777778	0.265403	0.824645	0.882075		0.690141	0.2891	0.526066	0.556604
37.037	98	44	128	149	37.037	81	35	55	60		1.56864			0.47343	0.208531	0.606635	0.70283		0.380282	0.165877	0.260664	0.283019
111.111	55	40	85	105	111.111	43	31	41	41		2.04576			0.2657	0.189573	0.402844	0.495283		0.201878	0.146919	0.194313	0.193396
333.333	41	37	61	77	333.333	33	28	32	35		2.52288			0.198068	0.175355	0.2891	0.363208		0.15493	0.132701	0.151659	0.165094
1000	32	34	50	53	1000	30	33	34	33		3			0.154589	0.161137	0.236967	0.25		0.140845	0.156398	0.161137	0.15566
3000	27	30	37	46	3000	28	31	33	34		3.47712			0.130435	0.14218	0.175355	0.216981		0.131455	0.146919	0.156398	0.160377
													EC50 (nM)	26.18	6.377	40.11	65.64		19.56	5.466	10.3	12.07
													Rel. to GdA	1	0.243583	1.53209	2.50726		1	0.279448	0.526585	0.617076
													Hep/SC	1.33845	1.16667	3.89417	5.43828
													Hep/Sc rel. Gda	1	0.871658	2.90948	4.06313
														Auy922		FP EC50 (nM)	Ratio	SNX		FP EC50 (nM)	Ratio
															C. albicans	5.5			C. albicans	10.3
															Human	6.4	1.16364		Human	40.1	3.8932
																C. albicans	Human	Ratio
															FP EC50 (nM)	10.3	40.1	3.9
															EC50	normalization factor		1.36845
													Human			Ratio
														GdA	26.37
														AUY9222	6.262	1.20609
														SNX2112	40.5	3.92442
													C. albicans			normalized
														GdA	19.27	26.37	Ratio Human/yeast
														AUY9222	5.192	7.10498	0.881353
														SNX2112	10.32	14.1224	2.86779

## Sheet: Inhib_LysateFP2
	HepG2					3T3				SC5314						HepG2	3T3	SC5314
	conc uM	GdA	SNX2112	AUY922		GdA	SNX2112	AUY922		GdA	SNX2112	AUY922	CMLD075		conc uM	CMLD075	CMLD075	CMLD075
	2	-5	28	5		12	44	22		-6	1	2	0		10	32	52	-4
	1	5	40	10		23	58	23		-4	5	-2	6		5	53	102	0
	0.5	9	59	8		34	81	22		-7	0	3	38		2.5	88	144	3
	0.25	27	72	10		76	105	23		2	4	-2	60		1.25	118	181	1
	0.125	74	95	13		136	128	27		8	-2	4	88		0.625	146	206	7
	0.063	165	136	21		213	156	39		48	2	1	103		0.313	164	223	14
	0.031	197	129	38		242	184	80		111	12	7	110		0.156	180	231	12
	0.016	215	163	149		252	220	209		148	31	21	142		0.078	186	240	24
	0.008	219	198	203		250	239	244		171	87	93	155		0.039	194	244	37
	0.004	220	210	210		250	248	248		179	145	157	160		0.02	199	243	50
	0.002	223	215	217		254	250	250		181	172	174	169		0.01	200	243	60
	0	224	222	222		251	249	253		187	190	186	188		0	219	251	186
conc uM	log conc uM	GdA	SNX2112	AUY922		GdA	SNX2112	AUY922		GdA	SNX2112	AUY922	CMLD075	conc uM	log conc uM	CMLD075	CMLD075	CMLD075
2	0.30103	-0.0223214	0.126126	0.0225225		0.0478088	0.176707	0.0869565		-0.0320856	0.00526316	0.0107527	0	10	1	0.146119	0.207171	-0.0215054
1	0	0.0223214	0.18018	0.045045		0.0916335	0.232932	0.0909091		-0.0213904	0.0263158	-0.0107527	0.0319149	5	0.69897	0.242009	0.406375	0
0.5	-0.30103	0.0401786	0.265766	0.036036		0.135458	0.325301	0.0869565		-0.0374332	0	0.016129	0.202128	2.5	0.39794	0.401826	0.573705	0.016129
0.25	-0.60206	0.120536	0.324324	0.045045		0.302789	0.421687	0.0909091		0.0106952	0.0210526	-0.0107527	0.319149	1.25	0.09691	0.538813	0.721116	0.00537634
0.125	-0.90309	0.330357	0.427928	0.0585586		0.541833	0.514056	0.106719		0.0427807	-0.0105263	0.0215054	0.468085	0.625	-0.20412	0.666667	0.820717	0.0376344
0.063	-1.20066	0.736607	0.612613	0.0945946		0.848606	0.626506	0.15415		0.256684	0.0105263	0.00537634	0.547872	0.313	-0.504456	0.748858	0.888446	0.0752688
0.031	-1.50864	0.879464	0.581081	0.171171		0.964143	0.738956	0.316206		0.593583	0.0631579	0.0376344	0.585106	0.156	-0.806875	0.821918	0.920319	0.0645161
0.016	-1.79588	0.959821	0.734234	0.671171		1.00398	0.883534	0.826087		0.791444	0.163158	0.112903	0.755319	0.078	-1.10791	0.849315	0.956175	0.129032
0.008	-2.09691	0.977679	0.891892	0.914414		0.996016	0.959839	0.964427		0.914439	0.457895	0.5	0.824468	0.039	-1.40894	0.885845	0.972112	0.198925
0.004	-2.39794	0.982143	0.945946	0.945946		0.996016	0.995984	0.980237		0.957219	0.763158	0.844086	0.851064	0.02	-1.69897	0.908676	0.968127	0.268817
0.002	-2.69897	0.995536	0.968468	0.977477		1.01195	1.00402	0.988142		0.967914	0.905263	0.935484	0.898936	0.01	-2	0.913242	0.968127	0.322581
0		1	1	1		1	1	1		1	1	1	1	0		1	1	1
	HepG2					3T3				SC5314						HepG2	3T3
	EC50	0.0962	0.06561	0.0195		0.1365	0.125	0.0235		0.03781	0.007596	0.00823	0.1023			1.798	3.415
	R2	0.9981	0.9806	0.9983		0.9984	0.9917	0.9989		0.997	0.9989	0.9991	0.979			0.9985	0.9974
